# Supplementary material for: Mosses and Snails as Bioindicators Reflecting the Biologically Relevant Fraction of Toxic Elements
Source: Int J Mol Sci. 2026 Jun 9;27(12):5225. doi: 10.3390/ijms27125225 (PMC13299311; doi:10.3390/ijms27125225)
Supplement: Supplementary file 1 [file ijms-27-05225-s001.zip]

Archive with 1 entries (1 files):
- ijms-4309684-supplementary.pdf
